# Supplementary material for: Identification of three cultivated varieties of Scutellaria baicalensis using the complete chloroplast genome as a super-barcode
Source: Sci Rep. 2023 Apr 5;13:5602. doi: 10.1038/s41598-023-32493-9 (PMC10075158; doi:10.1038/s41598-023-32493-9)
Supplement: Supplementary file 2 — Supplementary Table S1. [file 41598_2023_32493_MOESM2_ESM.xls]

## Sheet: Sheet1
Table S1 The genes with introns of the cp genomes from three cultivated varieties and the length of exons and introns.
	Cultivars		SBW							SBR							SBP
Number	Gene	Strand	Start	End	ExonI	IntronI	ExonII	IntronII	ExonIII	Start	End	ExonI	IntronI	ExonII	IntronII	ExonIII	Start	End	ExonI	IntronI	ExonII	IntronII	ExonIII
1	trnK-UUU	-	1677	4251	37	2502	36			1669	4232	37	2491	36			1683	4257	37	2502	36
2	rps16	-	5128	6298	42	904	225			5110	6281	42	905	225			5152	6317	42	899	225
3	trnS-CGA	+	9323	10077	32	663	60			9312	10066	32	663	60			9350	10105	32	664	60
4	atpF	-	12033	13269	145	682	410			12021	13249	145	674	410			12060	13288	145	674	410
5	rpoC1	-	21224	24062	430	784	1625			21204	24035	430	777	1625			21242	24072	430	776	1625
6	ycf3	-	42513	44437	129	703	230	712	151	42604	44530	129	704	230	713	151	42558	44482	129	703	230	712	151
7	trnL-UAA	+	47406	47981	35	491	50			47501	48076	35	491	50			47463	48038	35	491	50
8	clpP	-	70071	72011	71	728	294	622	226	70185	72126	71	728	294	623	226	70144	72084	71	728	294	622	226
9	petB	+	74936	76306	6	723	642			75051	76419	6	721	642			75009	76376	6	720	642
10	petD	+	76495	77691	8	714	475			76608	77843	8	753	475			76565	77761	8	714	475
11	rpl16	-								81236	82468	9	825	399			81154	82386	9	825	399
12	rpl2	-	83991	85472	391	657	434			84137	85618	391	657	434			84056	85537	391	657	434
13	ndhB	-	94125	96336	775	679	758			94271	96482	775	679	758			94190	96401	775	679	758
14	trnE-UUC	+	101581	102600	32	948	40			101727	102746	32	948	40			101646	102665	32	948	40
15	trnA-UGC	+	102665	103556	37	819	36			102811	103699	37	816	36			102730	103618	37	816	36
16	ndhA	-	117803	119916	553	1022	539			117987	120094	553	1016	539			117910	120016	553	1015	539
17	trnA-UGC	-	132025	132916	37	819	36			132203	133091	37	816	36			132125	133013	37	816	36
18	trnE-UUC	-	132981	134000	32	948	40			133156	134175	32	948	40			133078	134097	32	948	40
19	ndhB	+	139245	141456	775	679	758			139420	141631	775	679	758			139342	141553	775	679	758
20	rpl2	+	150109	151590	391	657	434			150284	151765	391	657	434			150206	151687	391	657	434
